# Supplementary material for: What does a Pacman eat? Macrophagy and necrophagy in a generalist predator (Ceratophrys stolzmanni)
Source: PeerJ. 2019 Feb 21;7:e6406. doi: 10.7717/peerj.6406 (PMC6387761; doi:10.7717/peerj.6406)
Supplement: Supplemental Information 2 — MUTPL–Museo de Zoología, Universidad Técnica Particular de Loja, Loja, Ecuador; QCAZ–Museo de Zoología de la Pontificia Universidad Católica del Ecuador, Quito, Ecuador. [file peerj-07-6406-s002.xlsx]

## Sheet: Sheet1
Voucher number	Collection date	Province	Locality	Latitude	Longitude	Elevation
MUTPL 288	2015-03-19	El Oro	Reserva Ecológica Arenillas	-3.56704	-80.1404	41
QCAZ 61909	2015-03-18	El Oro	Reserva Ecológica Arenillas	-3.55989	-80.1389	41
QCAZ 61911	2015-03-19	El Oro	Reserva Ecológica Arenillas	-3.56704	-80.1404	41
QCAZ 61912	2015-03-19	El Oro	Reserva Ecológica Arenillas	-3.56704	-80.1404	41
QCAZ 61913	2015-03-19	El Oro	Reserva Ecológica Arenillas	-3.56704	-80.1404	41
QCAZ 61914	2015-03-19	El Oro	Reserva Ecológica Arenillas	-3.56704	-80.1404	41
QCAZ 61915	2015-03-19	El Oro	Reserva Ecológica Arenillas	-3.56704	-80.1404	41
QCAZ 61916	2015-03-19	El Oro	Reserva Ecológica Arenillas	-3.56704	-80.1404	41
QCAZ 61917	2015-03-19	El Oro	Reserva Ecológica Arenillas	-3.56704	-80.1404	41
QCAZ 61918	2015-03-19	El Oro	Reserva Ecológica Arenillas	-3.56704	-80.1404	41
QCAZ 61919	2015-03-19	El Oro	Reserva Ecológica Arenillas	-3.56704	-80.1404	41
QCAZ 61920	2015-03-19	El Oro	Reserva Ecológica Arenillas	-3.56704	-80.1404	41
QCAZ 61921	2015-03-19	El Oro	Reserva Ecológica Arenillas	-3.56704	-80.1404	41
QCAZ 61922	2015-03-19	El Oro	Reserva Ecológica Arenillas	-3.56704	-80.1404	41
QCAZ 61923	2015-03-19	El Oro	Reserva Ecológica Arenillas	-3.56704	-80.1404	41
QCAZ 61924	2015-03-18	El Oro	Reserva Ecológica Arenillas	-3.55989	-80.1389	41
QCAZ 61925	2015-03-18	El Oro	Reserva Ecológica Arenillas	-3.55989	-80.1389	41
