# Supplementary material for: What does a Pacman eat? Macrophagy and necrophagy in a generalist predator (Ceratophrys stolzmanni)
Source: PeerJ. 2019 Feb 21;7:e6406. doi: 10.7717/peerj.6406 (PMC6387761; doi:10.7717/peerj.6406)
Supplement: Supplemental Information 5 [file peerj-07-6406-s005.xlsx]

## Sheet: Sheet1
Cerat. code	Cerat. sex	Cerat. SVL	Cerat. HW	Cerat. BM	Prey class/ subclass	Prey order	Prey family	Prey species	no. of items	Prey length (mm)	Prey width (mm)	Prey volume (mm3)	Total no. preys	Max. prey length (mm)	Max prey vol. (mm3)	Total prey volume (mm3)
QCAZ 61909	F	81.2	37.4	84.4	Amphibia	Anura	Hylidae	Trachycephalus jordani	1	n.a.	n.a.	n.a.	1	n.a.	n.a.	n.a.
MUTPL288	F	64.2	37.4	84.4	Gastropoda	Pulmonata		sp1	1	1.8	1.1	1.13982	3	1.8	1.13982	1.22355
MUTPL288					Gastropoda	Pulmonata		sp3	2	1	0.4	0.0837333
QCAZ 61911	F	68.1	30.7	39.2	Insecta	Coleoptera	Tenebrionidae	sp2	1	1.4	0.4	0.117227	2	1.4	0.117227	0.12089
QCAZ 61911					Insecta	Hymenoptera	Formicidae	Ectatomma sp	1	0.7	0.1	0.00366333
QCAZ 61912	F	64.4	29.5	29.1	Insecta	Hymenoptera			1	1	0.3	0.0471	3	1	0.0837333	0.13502
QCAZ 61912					Insecta	Hymenoptera	Formicidae	Ectatomma sp	1	0.8	0.1	0.00418667
QCAZ 61912					Gastropoda	Pulmonata		sp3	1	1	0.4	0.0837333
QCAZ 61913	M	59.5	26.9	21.2	Gastropoda	Pulmonata		sp3	1	0.9	0.4	0.07536	1	0.9	0.07536	0.07536
QCAZ 61914	M	62.5	30.2	25.7	Gastropoda	Pulmonata		sp1	1	1.5	0.7	0.38465	1	1.5	0.38465	0.38465
QCAZ 61917	M	60.7	27.9	23.9	Arachnida	Aranae	Lycosidae	sp1	1	1.7	0.5	0.222417	1	1.7	0.222417	0.222417
QCAZ 61918	M	63.8	28.2	25.6	Arachnida	Aranae	Lycosidae	sp1	1			0	1
QCAZ 61919	M	59.4	26.4	24.9	Insecta	Orthoptera		sp1	1			0
QCAZ 61919					Gastropoda	Pulmonata		sp3	1	1.1	0.4	0.0921067	2	1.1	0.0921067	0.0921067
QCAZ 61920	M	63.5	28.5	26.3	Gastropoda	Pulmonata		sp3	1	1	0.4	0.0837333	1	0.4	0.0837333	0.0837333
QCAZ 61922	M	58.1	25.1	22.2	Gastropoda	Pulmonata		sp2	1			0	1
QCAZ 61923	M	59.3	25.7	22.9	Insecta	Coleoptera	Tenebrionidae	sp1	1	2	1.1	1.26647	1	1.1	1.26647	1.26647
QCAZ 61924	F	65.5	30.4	32.6	Arachnida	Aranae	Lycosidae	sp1	1			0	3	2.5	2.94375	2.94375
QCAZ 61924					Gastropoda	Pulmonata		sp1	2	2.5	1.5	2.94375
2016.01.25 / 1	F	57	30.2	24.8	Insecta	Coleoptera	Buprestidae	sp1	1	1	0.4	0.0837333	2	2	0.261667	0.3454
2016.01.25 / 1					Insecta	Lepidoptera	Erebidae	sp1	1	2	0.5	0.261667
2016.01.28 / 2	F	57	28.8	20.3	Insecta	Coleoptera	Buprestidae	sp2	1	0.6	0.3	0.02826	1	0.6	0.02826	0.02826
2016.01.28 / 3	F	58.7	30.2	20.35	Arachnida	Aranae	Lycosidae	sp1	1			0	1
2016.02.02 / 17M	M	64.6	n.a	n.a.	Insecta	Hymenoptera		sp2	1	0.4	0.3	0.01884	1	0.4	0.01884	0.01884
2016.02.07 / 4F	F	51.6	29.2	n.a.	Gastropoda	Pulmonata		sp2	1	1.6	0.7	0.410293	1	1.6	0.410293	0.410293
2016.02.07 / 8M	M	58.7	30.9	n.a.	Gastropoda	Pulmonata		sp2	1	1.3	0.7	0.333363
2016.02.07 / 8M					Arachnida/Acari			sp1	120	0.1	0.1	0.000523333	121	1.3	0.333363	0.333887
2016.02.07 / 9M	M	71.4	n.a	n.a.	Chilopoda				1	1.5	0.6	0.2826	1	1.5	0.2826	0.2826
2016.02.10/ 10M	M	55.4	27.6	29.19	Reptilia	Squamata	Colubridae	Leptodeira septentrionalis	1	n.a.	n.a.	n.a.	1	n.a.	n.a.	n.a.
2016.02.24 / 11F	F	65.1	28.6	38.65	Arachnida	Aranae		sp1	1	1	0.4	0.0837333	8	1	0.0837333	0.281553
2016.02.24 / 11F					Insecta	Hymenoptera		sp1	4	0.9	0.4	0.07536
2016.02.24 / 11F					Insecta	Hymenoptera	Formicidae	Odontomachus sp	1	1	0.3	0.0471
2016.02.24 / 11F					Gastropoda	Pulmonata		sp3	2	0.9	0.4	0.07536
2016.02.24 / 12F	F	71.8	31.6	52.08	Insecta	Hymenoptera		sp1	4	0.9	0.4	0.07536	4	0.9	0.07536	0.07536
2016.02.24 / 13F	F	67.6	32.4	43.68	Insecta	Hymenoptera		sp1	6	1	0.4	0.0837333	6	1	0.0837333	0.0837333
2016.02.24/ 14F	F	69.6	34.8	51.03	Amphibia	Anura	Leptodactylidae	Leptodactylus labrosus	1	n.a.	n.a.	n.a.	1	n.a.	n.a.	n.a.
2016.02.24 / 15F	F	71.7	34.4	53.4	Insecta	Hymenoptera		sp1	2	1	0.4	0.0837333	3	1.5	0.38465	0.468383
2016.02.24 / 15F					Gastropoda	Pulmonata		sp2	1	1.5	0.7	0.38465
2016.02.24 / 16F	F	63.2	29.2	36.89				larva	1	0.6	0.2	0.01256	1	0.6	0.01256	0.01256
2016.02.24 / 17M	M	58.6	31.8	19.58	Insecta	Hymenoptera			4	0.8	0.32	0.0428715	5	1	0.1884	0.231271
2016.02.24 / 17M					Gastropoda	Pulmonata		sp4	1	1	0.6	0.1884
2016.02.26 / 18F	F	69.1	31.7	51.99	Insecta	Hymenoptera	Formicidae	Ectatomma sp	10	0.8	0.1	0.00418667	11	6.5	8.70827	8.71245
2016.02.26 / 18F					Chilopoda	Scolopendromorpha		sp1	1	6.5	1.6	8.70827
2016.02.29 / 19F	F	56.2	30.3	n.a.	Insecta	Hymenoptera			1	1	0.5	0.130833	1	1	0.130833	0.130833
2015.02.07/ 79 F	F	63.6	31.5	25.5	Insecta	Coleoptera	Carabidae	sp1	1	1.8	0.9	0.76302	7	1.8	0.76302	1.19791
2015.02.07/ 79 F					Insecta	Coleoptera	Tenebrionidae	sp1	2	0.6	0.4	0.05024
2015.02.07/ 79 F					Insecta	Coleoptera	Carabidae	sp2	1		1.4	0
2015.02.07/ 79 F					Arachnida	Pseudoscorpiones			1			0
2015.02.07/ 79 F					Gastropoda	Pulmonata		sp1	2	1.5	0.7	0.38465
QCAZ 61915	M	67.4	31.5	31.9									0
QCAZ 61915	M	62.8	27.3	32.9									0
QCAZ 61915	M	58.2	24.8	19.1									0
QCAZ 61915	M	60.3	30.6	28.4									0
2016.02.02/ 5F	F	58.7	31.9	n.a.									0
2016.02.02/ 7M	M	69.3	n.a.	n.a.									0
